# Supplementary material for: Neuroinflammation in Parkinson’s Disease: From Gene to Clinic: A Systematic Review
Source: Int J Mol Sci. 2023 Mar 17;24(6):5792. doi: 10.3390/ijms24065792 (PMC10051221; doi:10.3390/ijms24065792)
Supplement: Supplementary file 1 [file ijms-24-05792-s001.zip]

Archive with 1 entries (1 files):
- ijms-2240195-supplementary.xlsx
