# Supplementary material for: Neuroinflammation in Parkinson’s Disease: From Gene to Clinic: A Systematic Review
Source: Int J Mol Sci. 2023 Mar 17;24(6):5792. doi: 10.3390/ijms24065792 (PMC10051221; doi:10.3390/ijms24065792)
Supplement: Supplementary file 1 [file ijms-24-05792-s001.zip › ijms-2240195-supplementary.xlsx]

## Sheet: Datos generales de revisión
		Inclusión criteria	Intra-search engine exclusion criteria					Inter-search engine exclusion criteria	Total of articles
Neuroinflammation in Parkinson's Disease: From Gene to Clin-ic: A Systematic Review	Search engine	booleans	Initial articles	< 5 años	open acces	First 10 pages of search engine	Title and content	No duplicate articles (number of articles left after eliminating the duplicates)	Selected articles / cited in the article	DOI
Genetic and molecular alterations of Parkinson’s Disease associated with neuroinflammation	pubmed	((Molecular basis) OR (genetic basis)) AND (Parkinson's disease)	1442	474	319	100	37	223	84	10.15586/codonpublications.parkinsonsdisease.2018
										10.3390/ijerph17134878
										10.1016/S1474-4422(19)30287-X
										10.3390/molecules23071531
										10.1016/j.bbadis.2018.10.003
										10.1007/s10571-018-0587-4
										10.3389/fphar.2020.00356
										10.3389/fnagi.2018.00109
										10.3390/ijms19020336
										10.3389/fnins.2022.894620
										10.3390/ijms21228645
										10.1016/j.gendis.2019.01.004
										10.3390/cells9051115
										10.1016/j.bbadis.2018.11.017
										10.1016/j.cell.2021.05.004
	Google Scholar	((Molecular basis) OR (genetic basis)) AND (Parkinson's disease)	387 000	267 000	17 000	100	38			10.3389/fneur.2020.00682
										10.1007/s11910-018-0829-3
										10.1007/s00441-017-2768-8
										10.3233/JPD-201981
										10.1080/14728222.2020.1733970
										10.1186/s13024-019-0336-2
										10.3390/cells8040364
										10.32607/actanaturae.11031
										10.1080/15548627.2018.1427396
	SciELO	Molecular basis OR genetic basis AND Parkinson's disease	1	0	0	0	0			10.1186/s10020-021-00281-8
										10.1016/j.bbadis.2019.03.009
										10.1016/j.biopha.2018.12.101
										10.3390/ijms21051772
										10.5483/BMBRep.2019.52.4.204
										10.3390/ijms20215312
	Redalyc	Molecular basis OR genetic basis AND Parkinson's disease	716	117	117	100	4			10.1016/j.neulet.2019.04.029
										10.1016/j.bbadis.2018.10.025
										10.1016/j.nbd.2020.104782
										10.1155/2018/9163040
Cellular and tissue alterations of Parkinson’s Disease associated with neuroinflammation	pubmed	Parkinson's disease [title] AND neuroinflammation [all fields] AND tissue alterations [all fields] OR cellular alterations [all fields]	1397	344	201	100	5			10.3390/ijms22147630
										10.1038/s41401-020-0371-0
										10.1007/s11910-022-01207-5
										10.3390/cells11152297
										10.1186/s12974-020-01791-8
										10.1016/j.stem.2018.06.015
		parkinson´s disease [title] AND AND brain tissue [all fields]	2	1	1	1	1			10.1007/s00018-020-03700-x
		Parkinson's disease [title] AND neuroinflammation [all fields] AND cell culture [all fields]	35	27	18	18	12			10.1007/s11481-017-9766-1
										10.1186/s12974-020-01776-7
										https://doi.org/10.1002/mds.27776
	Google Scholar	Parkinson's disease [title] AND neuroinflammation [all fields] AND tissue alterations [all fields] OR cellular alterations [all fields]	17700	15200	11900	100	25			https://doi.org/10.3390/life11080732
										https://doi.org/10.3390/cells9071687
										https://doi.org/10.3390/cells10040885
										https://doi.org/10.3390/ijms19061689
		Parkinson's disease [title] AND neuroinflammation [all fields] AND cell culture [all fields]	16800	15800	15600	100	22			https://doi.org/10.3390/ijms22158177
										https://doi.org/10.3390/ijms23094508
										https://doi.org/10.3390/antiox10010121
										https://doi.org/10.1523/JNEUROSCI.1788-16.2017
	SciELO	(Parkinson's disease) AND (neuroinflammation)	6	4	4	4	1			https://doi.org/10.3390/ijms21239199
	Redalyc	Parkinson's disease AND neuroinflammation AND cells OR tissue	88	36	33	1	1			https://doi.org/10.1038/s41467-019-08858-y
Anatomopathological alterations of Parkinson’s Disease associated with neAnatomopathological alterations of Parkinson’s Disease associated with neuroinflammation	pubmed	((Parkinson's disease) AND (pathology)) AND (neuroinflammation)	1796	1016	654	100	20			10.3390/ijms22094676
										10.4274/balkanmedj.galenos.2022.2022-7-100
										10.3390/biom11101508
										10.3389/fnins.2022.948523
										10.1186/s40478-020-01083-5
										10.1016/j.cger.2019.08.002
										10.1038/s41531-020-00154-7
		(((Parkinson's disease) AND (alterations)) AND (post-mortem)) AND (inflammation)	17	8	7	7	5			10.18632/aging.103937
										10.3233/JPD-191683
		((((Parkinson's disease) AND (alterations)) AND (anatomy)) AND (pathology)) AND (inflammation)	243	114	78	78	6			10.18632/aging.103937
										10.7150/ijbs.42257
	Google schoolar	(((Parkinson's disease) AND (alterations)) AND (post-mortem)) AND (inflammation)	19900	17100	100	100	3			10.3390/biomedicines9050491
	Scielo	((Parkinson's disease) AND (pathology)) AND (neuroinflammation)	1	1	1	1	1			10.1186/s12974-019-1532-2
	Redalyc	((Parkinson's disease) AND (anatomopathological))	318	80	80	80	12			10.3390/ijms21228421
Behavioral alterations of Parkinson’s Disease and lifestyles associated with neuroinflammation	pubmed	parkinson AND (behavior OR neuroinflammation)	38 486	14 663	8 037	100	23			10.1016/j.arr.2022.101618
		parkinson AND (karnofsky OR neuroinflammation) NOT alzheimer	3 038	1 771	1 054	100	8			10.3233/JPD-202107
										10.1371/journal.pone.0181515
										10.3390/ijerph17010031
										10.1186/s13041-018-0356-9
										10.1002/mds.28134
										10.1521/bumc.2017.81.1.53
	Google Scholar	"parkinson's disease" AND behavior	91 900	18 100	17300	100	9			10.1007/s40266-022-00942-1
										10.1007/s12264-017-0159-5
										10.1038/nrn.2017.62
										10.1155/2017/9124160
		"parkinson's disease" AND "lifestyle changes"	3790	1630	1 170	100	3			10.1093/sleep/zsx101
										10.1038/s41531-021-00167-w
										10.1007/s13760-021-01684-4
	SciELO	parkinson AND behavior	2	2	2	2	0			10.1002/mds.28533
	Redalyc	parkinson AND behavior	1 094	290	290	100	5			10.1016/j.parkreldis.2019.02.042
